# Supplementary material for: Differential neutralization and inhibition of SARS-CoV-2 variants by antibodies elicited by COVID-19 mRNA vaccines
Source: Nat Commun. 2022 Jul 27;13:4350. doi: 10.1038/s41467-022-31929-6 (PMC9328008; doi:10.1038/s41467-022-31929-6)
Supplement: Supplementary file 4 — Source Data [file 41467_2022_31929_MOESM4_ESM.xlsx]

## Sheet: Fig2a
Fig 2a
Company	Serum Pseudo ID	614D	614G	Alpha	Beta	Gamma	Delta	Epsilon	Zeta	Eta	Theta	Iota	Kappa	Lambda	Mu	Omicron/BA.1	Omicron/BA.2
Moderna	S1	2976.54	3471	2871.72	723.293	1151.1	1032.22	1304.2	1187.16	2313.07	851.893	1712.01	583.476	896.676	800.996	399.839	353.531
Moderna	S2	242.393	196	161.506	37.5179	75.1048	102.536	100.606	99.1204	86.2727	43.3041	186.116	101.847	46.2459	56.9299	7.43049	15.8946
Moderna	S3	1327	1535	1413.58	237.019	538.24	411.476	427.586	317.88	341.001	334.129	488.012	351.79	352.063	324.527	56.9357	87.5083
Moderna	S4	1554.42	1609	1545.31	338.168	507.054	739.144	913.818	553.622	1010.8	494.121	1315.33	610.947	858.087	818.699	36.4553	98.0528
Moderna	S5	970.431	911	546.257	170.664	242.907	330.287	414.38	316.32	269.185	174.84	431.805	270.707	192.443	115.367	59.8691	88.5495
Moderna	S6	975.257	783	769.911	238.383	440.825	490.716	315.906	365.77	566.709	211.194	666.011	487.91	554.562	249.238	34.6837	39.2493
Moderna	S7	4176.8	4279	2429.72	608.859	1013.25	1642.08	1916.82	914.768	1197.29	771.322	1719.41	1105.12	1351.97	494.336	244.329	201.848
Moderna	S8	905.313	1054	609.716	206.068	539.092	283.584	468.306	268.886	227.913	264.331	777.821	295.761	396.548	160.24	23.8509	54.0313
Moderna	S9	754.828	661	732.628	169.157	357.159	451.268	312.64	234.284	368.043	152.186	331.804	180.781	276.889	252.449	37.6711	37.1771
Moderna	S10	446.477	366	362.633	51.4047	149.696	108.393	168.903	118.205	229.77	49.4367	231.147	101.446	153.26	52.6514	13.6056	19.6485
Pfizer-BioTech	S11	752.758	579	434.854	185.638	389.752	313.188	304.227	255.27	596.076	167.405	732.824	194.872	259.3	132.781	18.1326	34.9208
Pfizer-BioTech	S12	162.138	205	258.038	36.3246	142.311	73.7485	105.92	43.755	108.809	80.2553	84.9943	26.0532	105.742	72.0945	11.954	4.71057
Pfizer-BioTech	S13	627.74	522	558.137	91.1785	321.288	267.39	295.735	234.902	325.084	151.932	499.024	187.116	303.517	89.2295	29.1457	17.3133
Pfizer-BioTech	S14	613.495	384	390.132	64.3504	338.416	132.246	212.037	163.611	239.02	116.15	428.655	129.55	200.475	54.7941	9.34494	15.1217
Pfizer-BioTech	S15	1132.04	1228	950.803	138.353	375.006	524.699	453.065	273.743	681.346	247.397	882.532	246.817	566.171	289.949	19.4269	43.0378
Pfizer-BioTech	S16	993.473	736	637.987	221.597	370.826	307.44	436.88	276.938	366.708	270.74	526.042	253.626	289.586	161.505	9.77288	11.5163
Pfizer-BioTech	S17	877.643	1180	718.855	89.8259	353.091	307.619	423.643	365.444	522.516	176.477	495.209	188.384	351.164	229.72	18.6631	43.8784
Pfizer-BioTech	S18	875.025	902	819.882	130.462	265.208	203.063	327.22	167.913	449.049	158.063	614.965	130.696	155.184	109.387	11.5082	20.1242
Pfizer-BioTech	S19	1332.01	1305	674.146	116.999	239.327	888.503	689.225	277.816	624.025	133.433	470.342	287.043	370.302	171.714	35.8219	19.5535
Pfizer-BioTech	S20	629.226	915	561.454	69.1134	178.528	316.43	320.066	265.252	485.383	202.537	688.563	123.956	289.532	112.03	22.8356	13.7108

## Sheet: Fig2b
Fig 2b
Company	Serum Pseudo ID	614D	Alpha	Beta	Gamma	Delta	Kappa	Lambda (S1)	Lambda (S2)	Mu
Moderna	S1	1111.5	1198.1	344.9	450.4	673	269.8	727.8	970.8	266.3
Moderna	S2	446	414.9	118.7	314.9	447.5	264.8	778.4	744.6	151.3
Moderna	S3	557.4	787.8	327.7	404.7	445.7	203.9	675.1	1029	195.9
Moderna	S4	737.3	636.9	253.8	657.5	452.1	193.5	660.1	792.5	334.2
Moderna	S5	958.7	848.6	222.2	727.4	490.8	314.8	764.7	949.1	278.2
Moderna	S6	1797.5	1424.9	696.4	1497.9	1117.5	521.8	1376.8	1655.8	912.3
Moderna	S7	408.5	165.5	60.6	231.3	292.5	75.7	365.6	373.8	103.4
Moderna	S8	1365.3	798.6	405.1	1126.9	946	397.4	1433.8	1549.9	575.2
Moderna	S9	1172	804.1	234.7	1002.4	1019.3	381.8	1272.8	1186.4	335.8
Pfizer-BioTech	S10	128.5	128.1	15.1	28.9	79.2	44	103.8	132.9	15.8
Pfizer-BioTech	S11	880.9	1001.7	154.4	340.3	644.5	310.4	886.2	975.7	266.9
Pfizer-BioTech	S12	484.5	715.5	432.5	527.1	409.1	287	523.8	819.4	223.1
Pfizer-BioTech	S13	664.6	705.6	173.5	339.9	366.2	288.6	664.4	694.2	167.6
Pfizer-BioTech	S14	374.3	705.4	220.4	208.9	415.7	209	580.1	616.9	215.2
Pfizer-BioTech	S15	612.2	786.5	109.3	149.8	300.5	90.4	210.8	361.6	57
Pfizer-BioTech	S16	317.2	394.4	67.4	156.7	160.2	104.9	265.4	351.8	65.3
Pfizer-BioTech	S17	509.8	824.4	233.4	488.4	188.2	117.9	351.1	364.7	141
Pfizer-BioTech	S18	991.5	826	153.8	546.7	775.6	218.7	949.3	1114.6	129.2
Pfizer-BioTech	S19	2295.5	2628.7	601.4	1625.3	1854.4	701.2	2549.1	2016.7	696.6
Pfizer-BioTech	S20	302.3	150	51.4	258	88.6	73.5	160.9	192.8	57
Pfizer-BioTech	S21	686.5	496.6	267.4	695.7	441.5	256.4	564.2	627.9	215.4
Pfizer-BioTech	S22	455.5	518.6	117	247.4	171.7	113.8	216	238	63
Pfizer-BioTech	S23	143.9	116.5	25.4	80.5	92.5	48.3	139.8	197.7	34.5
Pfizer-BioTech	S24	1019.5	730.6	348.2	708.9	376.4	274.8	673.2	1049.5	337.2
Pfizer-BioTech	S25	799.1	575.1	163.5	662.7	474.1	171.7	662.2	749.7	276.4
Pfizer-BioTech	S26	401.9	264.8	62.4	189.9	216.2	125.2	374.6	422.3	161

## Sheet: Fig2c
Fig 2c
Company	Serum Pseudo ID	614D	Omicron/BA.1	Omicron/BA.1.1	Omicron/BA.2
Moderna	S1	1556	121	181	151
Moderna	S2	774	23	37	47
Moderna	S3	1467	19	28	58
Moderna	S4	1221	27	45	31
Moderna	S5	534	9	18	13
Moderna	S6	399	7	11	9
Moderna	S7	704	22	31	20
Moderna	S8	603	23	32	32
Moderna	S9	2314	87	72	79
Moderna	S10	727	22	79	31
Pfizer-BioTech	S11	992	10	12	20
Pfizer-BioTech	S12	183	10	11	9
Pfizer-BioTech	S13	820	3.91	5.66	5.35
Pfizer-BioTech	S14	674	5.1	8	14
Pfizer-BioTech	S15	1202	8	14	13
Pfizer-BioTech	S16	551	13	23	14
Pfizer-BioTech	S17	546	22	13	11
Pfizer-BioTech	S18	489	34	17	11
Pfizer-BioTech	S19	529	10	8	19
Pfizer-BioTech	S20	365	4	1	9

## Sheet: Fig3a
Fig 3a
Company	Serum Pseudo ID	614D	Beta	Omicron/BA.1	Omicron/BA.2
Moderna	S1	1072.64	508.228	70.8337	79.7088
Moderna	S2	120.068	34.6381	8.07115	6.41421
Moderna	S3	82.864	18.1758	5.32886	3.32268
Moderna	S4	67.0499	112.741	34.0249	39.7145
Moderna	S5	73.4932	4.38688	1	1.22651
Moderna	S6	11.4905	3.35243	1	9.53884
Moderna	S7	72.8416	17.3581	1.24746	1.32528
Moderna	S8	67.662	25.3487	6.75451	4.75084
Moderna	S9	70.7579	30.9446	5.61874	1.18542
Moderna	S10	46.7388	14.093	3.22918	4.0608
Pfizer-BioTech	S11	38.8502	8.3621	1.37111	1
Pfizer-BioTech	S12	30.8694	12.4827	2.05161	1
Pfizer-BioTech	S13	120.589	30.1779	12.0963	10.3037
Pfizer-BioTech	S14	97.4895	42.8632	13.0586	13.3099
Pfizer-BioTech	S15	24.8173	5.82138	1.1898	1
Pfizer-BioTech	S16	97.4895	16.5123	6.06205	7.63384
Pfizer-BioTech	S17	1.24356	1	1	4.35517
Pfizer-BioTech	S18	59.2483	15.4423	2.94217	5.17859
Pfizer-BioTech	S19	269.495	189.884	42.0467	28.9293
Pfizer-BioTech	S20	107.046	29.8401	3.4546	12.2554

## Sheet: Fig3b
Fig 3b
Company	Serum Pseudo ID	614D	Beta	Omicron/BA.1	Omicron/BA.2
Moderna	S1	10463	3695	595.453	691.86
Moderna	S2	3928	1136	372.737	329.621
Moderna	S3	488	225	29.5804	34.4674
Moderna	S4	2317	398	187.037	146.986
Moderna	S5	3025	671	194.384	125.944
Moderna	S6	3636	614	382.791	177.809
Moderna	S7	33300	3051	2269.21	1540.89
Moderna	S8	3212	1207	465.422	383.601
Moderna	S9	2778	1366	436.971	363.827
Moderna	S10	4136	1458	740.313	550.084
Pfizer-BioTech	S11	4281	1785	511.431	427.476
Pfizer-BioTech	S12	3039	3145	799.554	602.674
Pfizer-BioTech	S13	3954	1735	423.67	466.382
Pfizer-BioTech	S14	5994	2057	489.131	623.057
Pfizer-BioTech	S15	2841	1629	528.908	306.467
Pfizer-BioTech	S16	3073	2657	405.635	293.367
Pfizer-BioTech	S17	4211	2516	424.794	597.617
Pfizer-BioTech	S18	1128	266	139.392	144.222
Pfizer-BioTech	S19	752	617	77.4984	99.995
Pfizer-BioTech	S20	1573	1327	402.629	404.815

## Sheet: Fig3c
Fig 3c
Company	Serum Pseudo ID	614D	Omicron/BA.1	Omicron/BA.1.1	Omicron/BA.2
Moderna	S1	2539	1379	279	502
Moderna	S2	834	357	128	109
Moderna	S3	9402	897	560	303
Moderna	S4	3960	604	ND	181
Moderna	S5	6918	404	944	262
Moderna	S6	6959	545	747	254
Moderna	S7	731	27	17	1078
Moderna	S8	1680	371	ND	106
Moderna	S9	3472	162	154	154
Moderna	S10	2491	222	176	128
Moderna	S11	3084	ND	168	ND
Moderna	S12	4375	ND	608	ND
Pfizer-BioTech	S13	3021	593	ND	369
Pfizer-BioTech	S14	3997	248	ND	307
Pfizer-BioTech	S15	4448	693	361	1189
Pfizer-BioTech	S16	3723	478	539	663
Pfizer-BioTech	S17	2441	341	349	864
Pfizer-BioTech	S18	5455	694	ND	897
Pfizer-BioTech	S19	1531	69	60	100
Pfizer-BioTech	S20	2667	321	605	320
Pfizer-BioTech	S21	7807	1615	1701	1044
Pfizer-BioTech	S22	2073	228	523	263
Pfizer-BioTech	S23	5928	ND	888	ND
Pfizer-BioTech	S24	3894	ND	379	ND
Pfizer-BioTech	S25	2856	ND	276	ND
ND: not done

## Sheet: Fig4a
Fig 4a
Antigen	Pre-booster																				Post-booster
N	0.169351	0.277198	1.38712	1.00211	0.532688	2.00883	1.20969	OOR	OOR	0.21286	1.74549	0.466984	0.162436	1.92206	0.34273	0.264474	0.122567	4.75172	0.282204	1.30801	0.465041	1.51535	1.89202	2.06138	1.37625	1.50262	1.91748	2.08356	0.271792	0.331803	0.779251	2.37675	1.05966	2.38461	0.487739	0.240328	0.337659	0.491401	5.92939	0.778518
RBD	155.171	95.8878	107.295	248.871	291.749	154.418	156.822	20.5776	70.2197	444.884	307.249	3139.42	255.649	109.924	1579.57	25.3699	22.3456	224.517	278.433	236.497	10437.4	21421.5	5646.15	6821.19	8491.43	11969.2	4238.57	16172.4	3942.96	5665.98	15300.5	9738.09	25454.5	11869.6	8701.25	25999	1842.19	2593.8	8067.84	10117.8
S	123.278	153.537	90.6215	237.946	216.716	136.621	147.057	22.9921	73.4853	355.234	249.862	2532.53	210.843	83.3425	1054.58	24.6606	18.5619	165.346	199.263	125.851	5546.01	14188.4	3916.48	4672.24	6002.62	7114.83	3005.5	9207.22	3661.25	3678.74	9690.09	5664.83	17556.6	8948.86	7645.58	16935.6	922.762	2120.23	7828.41	8599.12
OOR: out of detection range

## Sheet: Fig4b
Fig 4b
Antigen	Pre-booster																				Post-booster
614D	7983.25	24922.2	16471.5	7542.37	28645.7	27980.6	15747.7	12853	2422.09	9251.99	38011.9	26819.5	256704	20694.4	10610.4	106288	2069.72	1701.91	16966.2	15173.1	312639	965627	321964	290560	397626	643294	293313	560365	274252	284341	1.25992e+06	463831	1.45842e+06	991110	694800	1.75208e+06	68270.8	178598	761288	934928
Alpha	6030.4	17107.9	11704.7	6340.67	19321.8	21644.2	14494.9	8459.09	1801.2	5984.74	27657.8	18299.3	202963	15180	7630.38	80207.2	1634.55	1193.54	12459.2	4259.67	281321	823673	299214	280684	311879	562105	229999	454615	196934	268265	1.10206e+06	373941	1.12672e+06	831423	539597	1.42618e+06	57143.7	152622	532966	687713
Beta	4322.57	11440.4	7696.41	5173.75	15088.5	16541.1	8185.83	6302.24	1762.75	5399.24	22946.5	12527.1	174650	11777	5512.96	57274.2	1410.02	1145.62	8701.66	3016.02	245558	509364	249491	228370	253312	442137	183145	358597	182173	197530	889803	260423	979942	498295	445646	947651	54597.4	102209	327400	420670
Omicron/BA.1	1273.38	3629.9	2793.39	1585.16	5456.97	5974.9	1077.16	2415.68	688.839	1538.91	OOR	5478.81	OOR	3470.62	11614.1	OOR	10804	396.425	2996.7	1158.28	106904	240106	94996.7	86016.7	107571	199830	84357.7	173429	75759.6	95123.3	OOR	121698	OOR	258622	183830	OOR	21269.2	53127.6	160729	240823
Omicron/BA.1.1	881.172	2462.57	2096.15	1190.74	3896.49	4178.16	788.009	1670.46	465.024	1112.51	OOR	3853.18	OOR	3148.41	1661.45	OOR	392.869	272.657	2143.05	803.366	66834.9	155910	62109.5	57189.7	68052.2	127706	54924.9	115535	52774.1	62113.4	OOR	79297	OOR	177596	127332	OOR	12688.4	36396.3	111088	165504
Omicron/BA.2	1765.16	3547.94	1719.66	1923.63	6017.91	6794.15	1212.53	2776.9	549.842	2752.82	9963.72	6697.46	64048.7	4602.33	2694.73	23695	467.364	496.207	2948.04	1162.04	143097	235956	118718	106831	117724	202915	86222.7	182023	59132.4	100131	444962	126390	372911	229977	150029	391844	22684.7	51208.9	133985	181536
OOR: Out of Detection Range

## Sheet: Fig5a
Fig 5a
Virus	No Sera												2X Sera												5X Sera
614D	925000	914000	663000	818728	765041	1194538	1260000	1310000	1070000	1449551	1556926	1194538	35600	116000	43900	67174.4	70041.6	29900.8	259000	277000	396000	136315	220201	183501	2920	4000	2800	1160	480	1600	8840	2640	7120	1640	3920	5880
614G	2600000	1740000	1780000	2845416	2321967	2536715	2670000	2620000	2760000	3127273	1328756	2268280	369000	212000	308000	247726	192676	267387	1060000	732000	738000	124518	77332.5	314573	1520	2400	3720	1600	1560	2120	33300	18000	59600	9800	1440	2480
Alpha	3006477	3951370	2877628	6786048	9320079	4982162							1342177	1328756	1154272	1637456	1543504	778463							304087	239862	154665	138412	385876	348127
Beta	6610000	8220000	5070000	7000797	5196910	4638565	3910000	2780000	3490000	10179072	8418136	9534827	5130000	6240000	5310000	5196910	2534031	3221225	3250000	2780000	2730000	7559142	4767414	6657199	5990000	5310000	6240000	2764885	2053531	2912525	2360000	2490000	2560000	6012954	4552665	5153961
Gamma	5368709	2748779	5325759	9234180	4294967	4896263							899259	1154272	1503239	805306	2107218	1624035							742392	335544	176161	67108.9	67108.9	1237320
Delta	2290000	2360000	1960000	2993055	2670933	2442763	1850000	1910000	1490000	1892470	3637300	1973001	2070000	1980000	1380000	1489817	765041	1462973	727000	871000	1080000	1489817	926102	1637456	818000	829000	716000	574620	583008	738198	887000	919000	877000	553648	851444	780140
Epsilon	2470000	2110000	2140000	2250000	2440000	1960000							1040000	981000	2240000	1820000	2070000	1930000							732000	449000	690000	1170000	1340000	930000
Zeta	4760000	4700000	7660000	3820000	3270000	3070000							1220000	2040000	1910000	2290000	1730000	1910000							170000	307000	341000	727000	417000	834000
Eta	561000	470000	951000	1080000	535000	1110000							70700	250000	130000	198000	957000	476000							136000	52700	44400	40900	80200	585000
Theta	141558	128451	148111	440402	318767	515899							62259.2	45056	42598.4	192676	264765	180879							37273.6	35225.6	25804.8	65536	56524.8	74956.8
Iota	2910000	2180000	3050000	2820000	3490000	1290000							647000	1050000	775000	877000	1030000	1450000							98000	42100	88800	277000	415000	126000
Kappa	4070000	3180000	3270000	2340000	3310000	3020000							2870000	3380000	3240000	1890000	2960000	3310000							1960000	2050000	2160000	2090000	1730000	2710000
Lambda	8470000	9150000	7600000	5810000	5130000	5500000							6860000	6300000	7230000	2450000	2490000	2270000							3630000	4070000	4540000	4510000	4200000	4880000
Mu	1838783	1315334	1543504	1369021	3570192	2617246							966368	1744830	1288490	993211	1100585	805306							419430	306184	729809	289407	591397	947913
Omicron/BA.1	1481880	1351500	2044740	2578980	2187840	1923900							2712540	1904820	1974780	1904820	2257800	2369100							2439060	1825320	1672680	2601240	2286420	2680740

## Sheet: Fig5b
Fig 5b
Virus	No Sera																		10x sera																		20x sera
614D	318000	422000	339000	324000	324000	236000	756000	866000	564000	627000	1090000	710000	350000	336000	338000	950000	1160000	965000	240	640	400	560	560	320	320	640	960	400	400	240	320	160	480	400	720	640	720	240	240	240	80	160	400	240	160	400	320	240	80
Omicron/BA.1	230000	159000	270000	409000	345000	523000	150000	135000	158000	702000	619000	433000	1840000	1160000	806000	1110000	688000	449000	42300	116000	99100	87400	139000	124000	64100	86500	62300	138000	116000	147000	150000	131000	170000	121000	90100	117000	27000	42200	30600	25900	43300	30700	24000	34300	25100	45400	62700	61800	73600
Omicron/BA.2	523000	335000	410000	425000	270000	400000	397000	196000	271000	103000	107000	53600	330000	343000	147000	238000	255000	90700	113000	57100	68300	167000	46200	109000	85500	29900	66700	25800	10700	18400	35400	8250	25100	47800	8770	21500	28100	23000	23900	23700	36800	19000	24600	25400	20900	3520	2880	5840	3840
[truncated: 5 more columns]

[truncated: 1 more sheets: Fig5c]
